# Supplementary material for: Evaluation of Pupillometry for CYP2D6 Phenotyping in Children Treated with Tramadol
Source: Pharmaceuticals (Basel). 2023 Aug 30;16(9):1227. doi: 10.3390/ph16091227 (PMC10537526; doi:10.3390/ph16091227)
Supplement: Supplementary file 1 [file pharmaceuticals-16-01227-s001.zip]

Archive with 1 entries (1 files):
- pharmaceuticals-2516135-SI.pdf
